# Supplementary material for: The Matrix Stiffness Coordinates the Cell Proliferation and PD-L1 Expression via YAP in Lung Adenocarcinoma
Source: Cancers (Basel). 2024 Jan 31;16(3):598. doi: 10.3390/cancers16030598 (PMC10854616; doi:10.3390/cancers16030598)
Supplement: Supplementary file 1 [file cancers-16-00598-s001.zip]

Archive with 1 entries (1 files):
- cancers-2788056-supplementary.pdf
